# Supplementary material for: Grapevine Shoot Extract Rich in Trans-Resveratrol and Trans-ε-Viniferin: Evaluation of Their Potential Use for Cardiac Health
Source: Foods. 2023 Dec 2;12(23):4351. doi: 10.3390/foods12234351 (PMC10705905; doi:10.3390/foods12234351)
Supplement: Supplementary file 1 [file foods-12-04351-s001.zip]

Archive with 1 entries (1 files):
- foods-2718401-supplementary.pdf
